# Supplementary material for: High-quality wild barley genome assemblies and annotation with Nanopore long reads and Hi-C sequencing data
Source: Sci Data. 2023 Aug 10;10:535. doi: 10.1038/s41597-023-02434-2 (PMC10415357; doi:10.1038/s41597-023-02434-2)
Supplement: Supplementary file 5 — Supplementary Tables S3 [file 41597_2023_2434_MOESM5_ESM.xlsx]

## Sheet: Table S3
Table S3 The tissue and growth stage of samples used in RNA-Seq
Accession	BioProject	BioSample	SRA.filename	tissue	growth stage	genotype
SRR15212126	PRJNA748178	SAMN20336569	R1901663A-MJ_L4_318318.R1.clean.fastq.gz, R1901663A-MJ_L4_318318.R2.clean.fastq.gz	Young spikes	Booting stage	EC_N1	N-YS-S
SRR15212127	PRJNA748178	SAMN20336569	R1901662A-MJ_L4_319319.R1.clean.fastq.gz, R1901662A-MJ_L4_319319.R2.clean.fastq.gz	Roots	Booting stage	EC_N1	N-R-S
SRR15212128	PRJNA748178	SAMN20336569	R1901661A-MJ_L4_320320.R1.clean.fastq.gz, R1901661A-MJ_L4_320320.R2.clean.fastq.gz	Leaves	Booting stage	EC_N1	N-L-S
SRR15212129	PRJNA748178	SAMN20336569	R1900781A-MJ_L4_307307.R1.clean.fastq.gz, R1900781A-MJ_L4_307307.R2.clean.fastq.gz	Roots	Seedling stage	EC_N1	N-R-Y
SRR15212130	PRJNA748178	SAMN20336569	R1900779A-MJ_L4_309309.R1.clean.fastq.gz, R1900779A-MJ_L4_309309.R2.clean.fastq.gz	Roots	Tillering stage	EC_N1	N-R-F
SRR15212131	PRJNA748178	SAMN20336569	R1900777A-MJ_L4_312312.R1.clean.fastq.gz, R1900777A-MJ_L4_312312.R2.clean.fastq.gz	Leaves	Seedling stage	EC_N1	N-L-Y
SRR15212132	PRJNA748178	SAMN20336569	R1900775B-MJ_L1_370370.R1.fastq.gz, R1900775B-MJ_L1_370370.R2.fastq.gz	Leaves	Tillering stage	EC_N1	N-L-F
SRR15219826	PRJNA748178	SAMN20346045	R1901664A-MJ_L4_317317.R1.clean.fastq.gz, R1901664A-MJ_L4_317317.R2.clean.fastq.gz	Leaves	Booting stage	EC_S1	S-L-S
SRR15219827	PRJNA748178	SAMN20346045	R1901664A-MJ_L2_312312.R1.clean.fastq.gz, R1901664A-MJ_L2_312312.R2.clean.fastq.gz	Leaves	Booting stage	EC_S1	S-L-S
SRR15219828	PRJNA748178	SAMN20346045	R1900780A-MJ_L4_308308.R1.clean.fastq.gz, R1900780A-MJ_L4_308308.R2.clean.fastq.gz	Roots	Seedling stage	EC_S1	S-R-Y
SRR15219829	PRJNA748178	SAMN20346045	R1900780A-MJ_L2_313313.R1.clean.fastq.gz, R1900780A-MJ_L2_313313.R2.clean.fastq.gz	Roots	Seedling stage	EC_S1	S-R-Y
SRR15219830	PRJNA748178	SAMN20346045	R1900778A-MJ_L4_310310.R1.clean.fastq.gz, R1900778A-MJ_L4_310310.R2.clean.fastq.gz	Roots	Tillering stage	EC_S1	S-R-F
SRR15219831	PRJNA748178	SAMN20346045	R1900778A-MJ_L2_314314.R1.clean.fastq.gz, R1900778A-MJ_L2_314314.R2.clean.fastq.gz	Roots	Tillering stage	EC_S1	S-R-F
SRR15219832	PRJNA748178	SAMN20346045	R1900776A-MJ_L4_313313.R1.clean.fastq.gz, R1900776A-MJ_L4_313313.R2.clean.fastq.gz	Leaves	Seedling stage	EC_S1	S-L-Y
SRR15219833	PRJNA748178	SAMN20346045	R1900776A-MJ_L2_315315.R1.clean.fastq.gz, R1900776A-MJ_L2_315315.R2.clean.fastq.gz	Leaves	Seedling stage	EC_S1	S-L-Y
SRR15219834	PRJNA748178	SAMN20346045	R1901666A-MJ_L4_316316.R1.clean.fastq.gz, R1901666A-MJ_L4_316316.R2.clean.fastq.gz	Young spikes	Booting stage	EC_S1	S-YS-S
SRR15219835	PRJNA748178	SAMN20346045	R1901666A-MJ_L2_310310.R1.clean.fastq.gz, R1901666A-MJ_L2_310310.R2.clean.fastq.gz	Young spikes	Booting stage	EC_S1	S-YS-S
SRR15219836	PRJNA748178	SAMN20346045	R1901665B-MJ_L2_309309.R1.clean.fastq.gz, R1901665B-MJ_L2_309309.R2.clean.fastq.gz	Roots	Booting stage	EC_S1	S-R-S
SRR15219837	PRJNA748178	SAMN20346045	R1900774A-MJ_L4_315315.R1.clean.fastq.gz, R1900774A-MJ_L4_315315.R2.clean.fastq.gz	Leaves	Tillering stage	EC_S1	S-L-F
SRR15219838	PRJNA748178	SAMN20346045	R1900774A-MJ_L2_316316.R1.clean.fastq.gz, R1900774A-MJ_L2_316316.R2.clean.fastq.gz	Leaves	Tillering stage	EC_S1	S-L-F
