# Supplementary material for: High-quality wild barley genome assemblies and annotation with Nanopore long reads and Hi-C sequencing data
Source: Sci Data. 2023 Aug 10;10:535. doi: 10.1038/s41597-023-02434-2 (PMC10415357; doi:10.1038/s41597-023-02434-2)
Supplement: Supplementary file 6 — Supplementary Tables S1 [file 41597_2023_2434_MOESM6_ESM.xlsx]

## Sheet: Table S1
Table S1. Assembly comparison among EC_S1, EC_N1, Morex and B1K-04-12
genotypes	StatType	Contig Length	Contig Number	Scaffold Length	Scaffold Number	Gap Length	Gap Number
B1K-04-12	N50	81627	15682	612852138	4	1000	7932
	N60	65292	21484	598896166	5	503	12809
	N70	50174	28872	598896166	5	288	22598
	N80	35709	38826	570629545	6	149	40546
	N90	20035	54338	520603772	7	100	72911
	Longest	663241	1	661076038	1	8438	1
	Total	4235968976	129668	4272694000	8	36725024	129660
	Length>=1kb	4230339517	121232	4272694000	8	19357716	8927
	Length>=2kb	4199913265	98895	4272694000	8	12522033	3253
	Length>=5kb	4158314467	85756	4272694000	8	4037157	646
EC_S1	N50	1673488	843	90435441	15	173720	127
	N60	1259474	1189	66240192	21	140328	181
	N70	928307	1655	36446783	31	104275	251
	N80	613754	2320	16660035	51	75432	347
	N90	375970	3365	547941	292	46368	487
	Longest	9363529	1	275161632	1	1469128	1
	Total	5025137494	6981	5110963655	3671	85826161	3310
	Length>=1kb	5025125344	6891	5110951505	3581	85784138	878
	Length>=2kb	5025090939	6868	5110917100	3558	85771526	870
	Length>=5kb	5024758164	6774	5110584325	3464	85642946	830
EC_N1	N50	1588206	905	43706098	29	970159	36
	N60	1191192	1272	24896804	45	407276	64
	N70	850038	1773	14063939	74	226986	119
	N80	576932	2499	5480950	134	142755	212
	N90	352017	3618	518178	509	75821	372
	Longest	12370996	1	238728233	1	7555966	1
	Total	5052015165	7489	5219379810	4132	167364645	3357
	Length>=1kb	5051999638	7393	5219364283	4036	167326492	897
	Length>=2kb	5051960902	7369	5219325547	4012	167312956	888
	Length>=5kb	5051594727	7265	5218959372	3908	167164119	847
Morex	N50	64179	18643	624247919	4	1280	21102
	N60	49857	26117	599018945	5	839	32435
	N70	36710	35980	599018945	5	571	49744
	N80	24143	50053	573247234	6	422	73886
	N90	10054	76070	522466905	7	292	107199
	Longest	800919	1	675310294	1	15409	1
	Total	4224840519	250958	4342738950	8	117898431	250950
	Length>=1kb	4186682191	198814	4342738950	8	66240167	27518
	Length>=2kb	4111288324	144635	4342738950	8	42144041	10547
	Length>=5kb	3968081444	99385	4342738950	8	17194932	2622
