# Supplementary material for: High-quality wild barley genome assemblies and annotation with Nanopore long reads and Hi-C sequencing data
Source: Sci Data. 2023 Aug 10;10:535. doi: 10.1038/s41597-023-02434-2 (PMC10415357; doi:10.1038/s41597-023-02434-2)
Supplement: Supplementary file 7 — Supplementary Tables S2 [file 41597_2023_2434_MOESM7_ESM.xlsx]

## Sheet: Table S2
Table S2 BUSCOs comparison among EC_S1, EC_N1 and Morex (V3)
Genotypes	Complete and single copy BUSCOs (S) (%)	Complete and duplicated BUSCOs (D) (%)	Complete BUSCOs (C) (%)	Fragmented BUSCOs (F) (%)	Miss BUSCOs (M) (%)
EC_S1	87.27	8.87	96.15	0.65	3.2
EC_N1	86.04	10.25	96.29	1.16	2.55
Morex	95.5	3.1	98.7	0.3	1.1
